# Supplementary material for: Evaluation of Focal Liver Reaction after Proton Beam Therapy for Hepatocellular Carcinoma Examined Using Gd-EOB-DTPA Enhanced Hepatic Magnetic Resonance Imaging
Source: PLoS One. 2016 Dec 1;11(12):e0167155. doi: 10.1371/journal.pone.0167155 (PMC5132228; doi:10.1371/journal.pone.0167155)
Supplement: S1 File — (XLSX) [file pone.0167155.s004.xlsx]

## Sheet: total patients (161005)
	age	sex	dose per Fr	fractions(Fr)	total dose(CGE)	tumor number	tumor size(mm)	tumor size	tumor thrombus					liver disease									MRI examination FLR +/-					liver volume at planning	volume of PTV		3months after data															6months after data
								each nodules	PV	hepatic vein	bile duct	prior treatmen in field	past treatment		PS	operability	Plt	PT	Alb	T-bil	Child-Pugh(CP) grade	CP-score	just finished	1month after	2month after	3mos after	6mos. After	liver volume at planning			liver volume	liver volume 3mos/pre %	dose line of prescribed dose％	TD (CGE)	EQD2(a/b=3)	dFLR volume	dFLR/FLR at 3mos.	FLR volume	surround liver at 3mos.	surround liver at planning	ratio of surround liver at pre/3mos.	ratio of surround liver at 3mos/pre		ratio of 6mos./3mos. FLR	ratio of FLR volume at 6mos./3mos.	FLR volume	liver volume	surround liver at 6mos.	liver volume ratio of 6mos./3mos.%
case1	70	M	3.8	20	76	1	36	36				TACE	TACE	IPH	0	-	4.3	73.8	4.2	1.2	A	6		-		+	+	846.9	163.6		966.3	1.14098	30	22.8	18.9	203.7	0.964408	196.45	769.85	643.2	0.835487	1.19691		0.803633	0.833291	163.7	1045.6	881.9	1.08207
case2	79	F	6.6	10	66	1	20	20	+			-	-	HCV	0	refuse	18.7	82	4.6	1.1	A	5	-			+	+	1230.7	96.4		1390.5	1.12984	30	19.8	19.7	222.3	0.358525	79.7	1310.8	1008.4	0.769301	1.29988		0.267656	0.74655	59.5	1306	1246.5	0.93923
case3	63	M	3.8	20	76	1	60	60				-	-	alchol	0	-	8.3	67	3.4	1.8	Ｂ	7				+	+	1529.2	410.3		1423.2	0.930683	40	30.4	27.5	441.3	0.738726	326	1097.2	1087.9	0.991524	1.00855		0.585769	0.792945	258.5	1395.6	1137.1	0.980607
case4	60	F	6.6	10	66	1	10	10				-	-	HCV	0	-	14.7	80.8	3.1	0.9	A	6				+	+	829.6	23.1		787.26	0.948963	30	19.8	19.7	132.6	0.507579	67.305	719.955	697	0.968116	1.03293		0.402715	0.793403	53.4	796.2	742.8	1.01136
case5	56	M	6.6	10	66	1	16	16				TACE	TACE	HCV	0	-	11.9		4.4	0.8	A	5				+	+	1253.7	29.6		1374.7	1.09651	40	26.4	29.8	80.3	0.46264	37.15	1337.55	1173.4	0.877276	1.13989		0.3599	0.777927	28.9	1397.5	1368.6	1.01659
case6	75	M	3.8	20	76	1	66	66				-	-	HBV	0	refuse	10.4	93	3.9	0.8	A	5				+	+	1147.8	145.5		1208	1.05245	30	22.8	18.9	450.2	0.420147	189.15	1018.85	697.6	0.684694	1.46051		0.178365	0.424531	80.3	931.7	851.4	0.771275
case7	80	F	3.8	20	76	1	29	29				-	-	NBNC	0	refuse	10.5	105	3.9	0.6	A	5	-	+		+	+	1100.4	62.6		958.7	0.871229	40	30.4	27.5	179	0.421508	75.45	883.25	921.4	1.04319	0.958596		0.339665	0.805832	60.8	1036.8	976	1.08146
case8	82	M	6.6	10	66	1	38	38				-	-	HCV	0	refuse	20.1	89.7	4.7	1.18	A	5		-		+	+	1095.9	18.2		1122.2	1.024	40	26.4	29.8	252	0.428571	108	1014.2	843.9	0.832084	1.2018		0.284127	0.662963	71.6	1055.6	984	0.940652
case9	75	M	6.6	10	66	1	39	39				TACE,RFA,PEIT	TACE,RFA,PEIT	HCV	0	-	5.9	76	4.5	1.5	A	6		+		+	+	1442.4	122.2		1363.2	0.945092	50	33	41.6	348.2	0.663412	231	1132.2	1094.2	0.966437	1.03473		0.557151	0.839827	194	1301.6	1107.6	0.954812
case10	60	F	3.8	20	76	1	15	15				TACE	TACE	HCV	0	-	26.4	89	4.4	0.8	A	5		-		+	+	1392.8	108.5		1345.6	0.966111	50	38	37.2	285.8	0.439118	125.5	1220.1	1107	0.907303	1.10217		0.378307	0.861514	108.12	1313.43	1205.31	0.976092
case11	76	M	3.8	20	76	1	30	30				-	-	HBV	0	-	9.2	52.9	3.5	2.3	Ｂ	8	-			+	+	959.8	42.8		1039.5	1.08304	50	38	37.2	116.8	0.588827	68.775	970.725	843	0.868423	1.15151		0.252568	0.428935	29.5	925.6	896.1	0.890428
case12	82	M	3.8	20	76	1	33	33				TACE	TACE	NBNC	2	-	19.8	77.1	4	1.3	A	6		+		+	+	1243.1	189.2		1336.9	1.07546	40	30.4	32.2	254.3	0.701514	178.395	1158.51	988.8	0.853514	1.17163		0.584113	0.832647	148.54	1204.02	1055.48	0.900606
case13	65	M	6.6	10	66	1	30	30				-	-	NASH	0	-	14.1	84.6	4.5	0.67	A	5	-	-		+	+	1370.8	145.8		1238.8	0.903706	40	26.4	27.5	248.8	0.355466	88.44	1150.36	1122	0.975347	1.02528		0.269172	0.757237	66.97	1350.4	1283.43	1.09009
case14	81	F	6.6	10	66	1	25	25				-	-	HCV	0	refuse	10	-	4.1	0.5	A	5		-		+	+	909.3	85.2		854.5	0.939734	50	33	32.2	142.9	0.501225	71.625	782.875	766.4	0.978956	1.0215		0.313506	0.62548	44.8	863.1	818.3	1.01006
case15	76	F	3.8	20	76	1	21	21				-	-	HCV	0	-	11	98	3.5	0.7	A	6		+		+	+	1137.64	38.09		1101.19	0.96796	35	26.6	29.8	187.32	0.521888	97.76	1003.43	950.32	0.947072	1.05589		0.279308	0.535188	52.32	1131.42	1079.1	1.02745
case16	66	M	3.8	20	76	1	15	15				-	-	HCV	0	refuse	10.6	82	4.1	1.1	A	5		-		+	+	1184.12	59.37		1146.28	0.968044	40	30.4	41.6	119.8	0.725751	86.945	1059.34	1064.32	1.00471	0.995316		0.482471	0.664788	57.8	1157.32	1099.52	1.00963
case17	74	F	6.6	10	66	1	14	14				-	-	HCV	0	refuse	10.6	59	3.3	0.8	Ｂ	7		+		+	+	696.43	41.93		654.08	0.93919	40	26.4	23	122.32	0.564953	69.105	584.975	574.11	0.981427	1.01892		0.407701	0.721655	49.87	659.3	609.43	1.00798
case18	82	F	3.8	20	76	1	50	50				-	-	NBNC	1	-	19.8	95	4.4	1.3	A	5		-		+	+	1014.09	236.63		1008.85	0.994833	40	30.4	27.5	345.51	0.585453	202.28	806.57	668.58	0.828918	1.20639		0.46812	0.799585	161.74	984.32	822.58	0.975685
case19	69	M	6.6	10	66	1	16	16				-	-	HCV	0	refuse	8.8	-	4.9	0.8	A	5		+		+	+	1197.7	51.07		1179.46	0.984771	45	29.7	29.8	194.8	0.340734	66.375	1113.09	1002.9	0.901009	1.10987		0.243378	0.714275	47.41	1169.71	1122.3	0.991734
case 20	73	F	6.6	10	66	1	16	16				-	-	HCV	0	-	9.5	76.3	3.9	1.1	A	5		+		+	+	811.72	38.64		713.11	0.878517	45	29.7	27.5	112.04	0.464388	52.03	661.08	699.68	1.05839	0.944832		0.371653	0.800308	41.64	756.16	714.52	1.06037
case21	67	M	3.8	20	76	1	26	26				RFA	TACE,RFA	alchol	0	-	6.5	79	3.8	0.8	A	5		-		+	+	1981.35	68.89		1947.41	0.98287	45	34.2	35.5	223.32	0.582236	130.025	1817.38	1758.03	0.96734	1.03376		0.40883	0.702173	91.3	1715.65	1624.35	0.880991
case22	62	M	3.8	20	76	1	48	48				TACE	TACE,RFA	HBV	0	-	15.6	-	4.1	1.8	A	5	-			+	+	907.2	212.1		890.1	0.981151	45	34.2	35.5	217.4	0.666996	145.005	745.095	689.8	0.925788	1.08016		0.462741	0.693769	100.6	836.3	735.7	0.939557
case23	90	F	3.8	20	76	1	37	37				-	-	NASH	1	refuse	5.8	―	3.9	0.77	A	5				+	+	864.1	222.5		814.7	0.942831	45	34.2	32.2	176.3	0.389365	68.645	746.055	687.8	0.921916	1.0847		0.254112	0.652633	44.8	749.1	704.3	0.91948
case24	82	M	6.6	10	66	1	40	40				-	-	HCV	0	refuse	11.6	110	4.2	1.1	A	5				+	+	1333.4	164.3		1188.8	0.891555	50	33	41.6	234.8	0.531516	124.8	1064	1098.6	1.03252	0.968505		0.419378	0.789022	98.47	1163.4	1064.93	0.978634
case25	75	F	6.6	10	66	1	11	11				-	-	HCV	0	-	8.1	60.3	3	3.3	Ｂ	9				+		642.7	37		626	0.974016	30	19.8	19.7	111.7	0.64906	72.5	553.5	531	0.95935	1.04237	mean	0.390598	0.71902	88.1075	1093.58	1005.47	0.976535
case26	75	M	3.8	20	76	1	28	28				-	-	HCV	0	refuse	5.7	81	3.4	1	A	6				+		1082.6	72.8		1078.1	0.995843	40	30.4	41.6	170.7	0.537786	91.8	986.3	911.9	0.924567	1.08159	median	0.37498	0.751893	63.885	1093.51	1019.74	0.97962
case27	80	M	6.6	10	66	2	22,15	22				TACE	TACE	-	0	-	26.9	98	4	1	A	5				+		1236.8	35.7		1100.9	0.89012	40	26.4	27.5	92.3	0.248104	22.9	1078	1144.5	1.06169	0.941896	min	0.178365	0.424531	28.9	659.3	609.43	0.771275
case28	81	F	6.6	10	66	1	17	17				-	RFA,PEIT	HCV	1	refuse	9.2	82.5	2.7	0.7	Ｂ	7	-		-	+		949	27.8		832.8	0.877555	40	26.4	27.5	151.3	0.544613	82.4	750.4	797.7	1.06303	0.940705	max	0.803633	0.861514	258.5	1715.65	1624.35	1.09009
case29	62	F	3.8	20	76	1	54	54	+			-	-	NASH	0	-	18.6	-	4.3	1	A	5		-		+		1420.8	239.9		1284.8	0.904279	30	22.8	18.9	469.5	0.346113	162.5	1122.3	951.3	0.847634	1.17975	SD	0.141897	0.119409	58.0204	255.7	241.97	0.0731744
case30	70	M	3.8	20	76	1	50	50				-	-	NBNC	0	refuse	20.9	79	3.7	0.3	A	6				+		1310.1	222.4		1379.6	1.05305	35	26.6	29.8	440.4	0.534287	235.3	1144.3	869.7	0.760028	1.31574
case31	67	M	6.6	10	66	1	33	33				-	-	HBV,alchol	0	refuse	3.6	71.1	4.2	1.3	A	5				+		1422.1	84.5		1616.1	1.13642	40	26.4	27.5	143.6	0.48468	69.6	1546.5	1278.5	0.826705	1.20962
case32	58	M	6.6	10	66	1	78	78				TACE	TACE	alchol	0	-	5.6	73.9	3.5	1.2	A	5		+		+		1678.8	358.4		1413.3	0.841851	30	19.8	19.7	616.2	0.523207	322.4	1090.9	1062.6	0.974058	1.02663
case33	64	M	3.8	20	76	1	71	71				-	-	HCV	0	-	8.1	94	3.1	1.2	A	5				+		2099.5	879.7		1360.2	0.647869	30	22.8	18.9	1375.2	0.490329	674.3	685.9	724.3	1.05598	0.946983
case34	83	F	6.6	10	66	1	19	19				TACE	TACE	HCV	0	refuse	8.9	70	4.1	1.4	A	5				+		762.6	129.5		691.6	0.906897	30	19.8	19.7	118.7	0.436394	51.8	639.8	643.9	1.00641	0.993633
case35	78	F	6.6	10	66	2	32,10	32		+		-	-	HBV	0	refuse	7.5	85	3.9	0.9	A	5	-	-		+		855	66.6		762.2	0.891462	35	23.1	24.5	189.2	0.593552	112.3	649.9	665.8	1.02447	0.976119
case36	80	F	6.6	10	66	3	20,14,8	20				-	-	HCV	1	-	8.1	-	4.3	0.4	A	5		+		+		751.7	35.3		712.9	0.948384	35	23.1	24.5	126.5	0.447431	56.6	656.3	625.2	0.952613	1.04974
case37	63	M	6.6	10	66	1	42	42				TACE,RFA	TACE,RFA,PEIT	HCV	0	-	8.5	94	3.8	0.9	A	5		-		+		1532.9	166.7		1336	0.871551	40	26.4	27.5	382.3	0.538321	205.8	1130.2	1150.6	1.01805	0.98227
case38	76	M	3.8	20	76	1	105	105				TACE	TACE,ope	NBNC	0	-	11	87	4.2	0.8	A	5	-	-		+		1459.7	708.5		1496.1	1.02494	45	34.2	35.5	857.2	0.867242	743.4	752.7	602.5	0.800452	1.24929
case39	75	M	6.6	10	66	2	43,26	43				TACE	-	NBNC	0	refuse	17.1	90	4.3	0.4	A	5		-	+	+		1573.5	93.2		1428.3	0.907722	40	26.4	27.5	238.5	0.402516	96	1332.3	1335	1.00203	0.997978
case40	89	M	6.6	10	66	1	35	35				-	-	HCV	0	refuse	10.6	64.6	3.9	0.9	A	6		-		+		1507.53	118.91		1283.65	0.851492	40	26.4	27.5	196.37	0.42919	84.28	1199.37	1311.16	1.09321	0.91474
case41	74	F	6.6	10	66	1	45	45				-	-	NBNC	0	refuse	22	120	3.5	0.4	A	5		-		+		1489.18	186.9		1594.72	1.07087	40	26.4	27.5	424.05	0.539653	228.84	1365.88	1065.13	0.779812	1.28236
case42	72	M	3.8	20	76	1	35	35				-	-	HCV	0		12.6	81	4.3	0.6	A	5			+	+		954.8	116.5		788.7	0.826037	40	30.4	41.6	315.2	0.726015	228.84	559.86	639.6	1.14243	0.875328
case43	71	M	3.8	20	76	2	78,22	78	+			-	-	HBV	0	refuse	11	73	4.3	1.2	A	5	+	+				1738.6	581.2	mean	1139.03	0.958569	39.2857	27.7143	28.8238	278.827	0.530082	153.035	985.996	916.636	0.938411	1.07883
case44	69	F	3.8	20	76	1	52	52			+	ope	RFA	HCV	0	-	9.9	70	3.5	1.8	Ｂ	7	-					1311.3	138.7	median	1162.87	0.948674	40	26.4	27.5	210.55	0.522547	96.88	1016.53	916.65	0.962893	1.03855
case45	59	M	6.6	10	66	1	31	31				-	-	HCV/NASH	0	refuse	23.2	90	4.4	0.8	A	5	-	+			+	2117.1	80.1	min	626	0.647869	30	19.8	18.9	80.3	0.248104	22.9	553.5	531	0.684694	0.875328
case46	64	M	3.8	20	76	1	33	33				TACE	TACE,RFA,PEIT	-	0	refuse	7.8	42	2.5	2.7	Ｂ	9		-				1148.1	55.8	max	1947.41	1.14098	50	38	41.6	1375.2	0.964408	743.4	1817.38	1758.03	1.14243	1.46051
case47	72	F	6.6	10	66	1	15	15				TACE	ope	HCV	0	refuse	7.2	88.3	4.7	0.8	A	5		+				984.8	50.5	SD	304.494	0.0963749	6.30248	4.92849	7.03933	232.913	0.143555	146.019	283.58	258.367	0.101905	0.12571
case48	74	M	6.6	10	66	1	44	44	+			TACE	TACE	HBV/alchol	1	-	21.3	103.2	3.9	0.3	A				+			1017.2	134.7
case49	79	M	6.6	10	66	2	27,26	27	+			-	-	HCV	1	-	16.3	109	4.2	0.6	A	5		+				1153.4	73.7
case50	64	M	6.6	10	66	1	22	22				TACE	TACE	HCV	0	refuse	9.7	67	3.3	0.5	B	7		+				1767.1	60.6
case51	72	F	6.6	10	66	1	12	12				TACE	TACE	HCV	0	refuse	10.3	97.1	4.2	0.7	A	5			-			1065.5	25
case52	83	F	6.6	10	66	3	58,10,5	58				TACE	TACE	HCV	0	-	13.7	78.3	3.3	0.5	B	7			+			900.7	286.1
case53	68	M	6.6	10	66	1	16	16				-	-	NBNC	0	refuse	8.9	69	4	0.92	A	6			+			1057.7	29.5
case54	82	F	3.8	20	76	1	30	30		+		TACE	TACE,RFA	HCV	0	-	11.8	78.2	3.5	1.5	A	5		+				709.42	69.53
case55	69	M	6.6	10	66	1	28	28				-	-	HCV	0	-	16	106	3.9	0.6	A	5	-	+				1455.54	100.05
case56	64	M	3.8	20	76	1	11	11				RFA	RFA	HCV	0	-	16.1	99.9	3.4	0.6	A	5		-				1087.51	36.95
case57	68	M	6.6	10	66	1	35	35	+			-	-	HCV	1	-	6.2	65.8	3.2	1.3	B	7	-	-	-			1458.36	278.71
case58	81	F	3.8	20	76	1	20	20				RFA,PEIT	RFA,PEIT	HCV	1	refuse	9.2	82.5	2.7	0.7	A	6			-			946.2	59.9
mean	72.5172		5.3931	14.3103	70.3103			15																			mean	1209.1	145.136
median	73.5		6.6	10	66			10																			median	1150.75	89.2
min	56		3.8	10	66			5																			min	642.7	18.2
max	90		6.6	20	76			26																			max	2117.1	879.7
								22																			SD	341.923	163.371
								26														FLR positive	1	16	6	42	25
								14														MRI exams	13	34	9	42	25
								10														FLR positive ratio	0.0769231	0.470588	0.666667	1	1
								8
								28
								5
								105
[truncated: 2 more columns]

## Sheet: 20160916vTD intra error
v-TD 1st	ｖ－TD 2nd	case no	３M FLR volume 1st	3M FLR volume 2nd	mean	diff		mean	diff	mean
40	30	case1	195.2	197.7	196.45	-2.5	2.5	196.45	-2.5	196.45
40	30	case2	79.5	79.9	79.7	-0.4	0.4	79.7	-0.4	79.7
35	40	case3	327.5	324.5	326	3	3	326	3	326
30	30	case4	64.3	70.31	67.305	-6.01	6.01	67.305	-6.01	67.305
40	40	case5	37.3	37	37.15	0.3	0.3	37.15	0.3	37.15
40	30	case6	189.5	188.8	189.15	0.7	0.7	189.15	0.7	189.15
35	40	case7	76	74.9	75.45	1.1	1.1	75.45	1.1	75.45
35	40	case8	106.7	109.3	108	-2.6	2.6	108	-2.6	108
40	50	case9	237.9	224.1	231	13.8	13.8	231	13.8	231
50	50	case10	124.5	126.5	125.5	-2	2	125.5	-2	125.5
45	50	case11	68.3	69.25	68.775	-0.95	0.95	68.775	-0.95	68.775
40	40	case12	177.6	179.19	178.395	-1.59	1.59	178.395	-1.59	178.395
40	40	case13	89.8	87.08	88.44	2.72	2.72	88.44	2.72	88.44
50	40	case14	70.7	72.55	71.625	-1.85	1.85	71.625	-1.85	71.625
35	35	case15	98.61	96.91	97.76	1.7	1.7	97.76	1.7	97.76
40	40	case16	87.64	86.25	86.945	1.39	1.39	86.945	1.39	86.945
40	45	case17	71.81	66.4	69.105	5.41	5.41	69.105	5.41	69.105
40	40	case18	202.98	201.58	202.28	1.4	1.4	202.28	1.4	202.28
45	40	case19	66.26	66.49	66.375	-0.23	0.23	66.375	-0.23	66.375
45	45	case 20	52.62	51.44	52.03	1.18	1.18	52.03	1.18	52.03
45	45	case21	133.9	126.15	130.025	7.75	7.75	130.025	7.75	130.025
50	45	case22	145.02	144.99	145.005	0.03	0.03	145.005	0.03	145.005
45	45	case23	68.45	68.84	68.645	-0.39	0.39	68.645	-0.39	68.645
50	50	case24	124.78	117.21	120.995	7.57	7.57	124.8	7.57	120.995
					120.088	1.23042	2.77375		1.23042
					min	-6.01	3.22449		-6.01
					max	13.8	0.0230977		13.8
			ピアソンの相関係数の検定
			相関係数行列
				３M FLR volume 1st	3M FLR volume 2nd
			３M FLR volume 1st	1	0.998462
			3M FLR volume 2nd	0.998462	1
			相関分析表
				データ数	相関係数	ｔ値	Ｐ値(両側確率)	ｔ(0.975)	95％下限	95％上限
			３M FLR volume 1st,3M FLR volume 2nd	24	0.998462	84.4824	3.886e-29	2.07387	0.996387	0.999346

## Sheet: 160915intra error 
		A							case	no.1 judge	no.2 judge
B		50	45	40	35	30	25		1	40	30			関連のある２群の母平均の差の検定と推定
	50	2	1	1					2	40	30
	45	1	3	1					3	35	40
	40	1	1	5	3				4	30	30				データ数	平均値	不偏分散	標準偏差	標準誤差
	35				1				5	40	40			no.1 judge	24	41.4583	29.3025	5.41318	1.10496
	30			3		1			6	40	30			no.2 judge	24	40.8333	40.5797	6.37022	1.30032
	25								7	35	40
									8	35	40
observed									9	40	50			対応のあるｔ検定
		A					総計		10	50	50
B		50	45	40	35	30			11	45	50
	50	2	1	1			4		12	50	45				平均値の差	自由度	ｔ値	Ｐ値(両側確率)	ｔ(0.975)
	45	1	3	1			5		13	40	40			no.1 judge,no.2 judge	0.625	23	0.56916	0.574764	2.06866
	40	1	1	5	3		10		14	45	45
	35				1		1		15	40	40
	30			3		1	4		16	50	40
	総計	4	5	10	4	1	24		17	35	35			母平均の差の区間推定
									18	40	40
expected									19	40	45			信頼度		0.95
		A							20	40	40			下限値		-1.64661
B		50	45	40	35	30			21	45	40			上限値		2.89661
	50	0.0277778	0.0347222	0.0694444					22	45	45
	45	0.0347222	0.0434028	0.0868056					23	45	45
	40	0.0694444	0.0868056	0.173611	0.0694444				24	50	50
	35				0.00694444
	30			0.0694444		0.00694444
			kappa	7.5/27.5	=
				kappa	0.201065
					mix	0.258681
	重みづけ
		50	45	40	35	30					observed
	50	1	0.9375	0.75	0.4375								A					総計
	45	0.9375	1	0.9375	0.75	0.4375					B		50	45	40	35	30
	40	0.75	0.9375	1	0.9375	0.75						50	0.0277778	0.0325521	0.0520833			0.112413
	35	0.4375	0.75	0.9375	1	0.9375			median	40		45	0.0325521	0.0434028	0.0813802			0.157335
	30		0.4375	0.75	0.9375	1			mean	41.4583		40	0.0520833	0.0813802	0.173611	0.0651042		0.372179
												35				0.00694444		0.00694444
observed												30			0.0520833		0.00694444	0.0590278
		A					総計					総計	0.112413	0.157335	0.359158	0.0720486	0.00694444	13.695
B		50	45	40	35	30
	50	2	0.94	0.75			3.69
	45	0.94	3	0.94			4.88
	40	0.75	0.91	5	2.82		9.48
	35				1		1
	30			2.25		1	3.25	6.294
	総計	3.69	4.85	8.94	3.82	1	22.3
		A					総計
B		50	45	40	35	30				50	45	40	35	30
	50	0.0896861	0.0421525	0.0336323			0.165471		50	1	0.9375	0.75	0.4375
	45	0.0421525	0.134529	0.0421525			0.218834		45	0.9375	1	0.9375	0.75	0.4375
	40	0.0336323	0.0408072	0.224215	0.126457		0.425112		40	0.75	0.9375	1	0.9375	0.75
	35				0.044843		0.044843		35	0.4375	0.75	0.9375	1	0.9375
	30			0.100897		0.044843	0.14574		30		0.4375	0.75	0.9375	1
	総計	0.165471	0.217489	0.400897	0.1713	0.044843	1
		A					総計		weighted K statistics
B		50	45	40	35	30			0.98
	50	0.0896861	0.0395179	0.0252242			4		0.980473
	45	0.0395179	0.134529	0.0395179			5
	40	0.0252242	0.0382567	0.224215	0.118554		10
	35				0.044843		1
	30			0.0756726		0.0857143	4
	総計	4	5	10	4	1	24

## Sheet: TD multiple regression 160927
																							3months after data														EQD2		EQD2		TD for FLR
	liver disease	dose line of prescribed dose％	TD (CGE)	EQD2	age	sex	dose per Fr	tumor number	tumor size(mm)	tumor thrombus	prior treatmen in field	liver disease	PS	operability	Plt	PT	Alb	T-bil	Child-Pugh(CP) grade	CP-score	liver volume at planning	volume of PTV	3Mliver volume	liver volume 3mos/pre %	dose line of prescribed dose％	TD (CGE)	EQD2	dFLR volume	dFLR/FLR at 3mos.	FLR volume	surround liver at 3mos.	surround liver at planning	ratio of surround liver at pre/3mos.	ratio of surround liver at 3mos/pre			CPA	CPB	10Fr	20Fr	10Fr	20Fr
case1	IPH	30	22.8	18.9	70	1	3.8	1	36	0	1	0	0	0	4.3	73.8	4.2	1.2	1	6	846.9	163.6	966.3	1.14098	30	22.8	18.9	203.7	0.958272	195.2	771.1	643.2	0.834133	1.19885			18.9	27.5	19.7	18.9	19.8	22.8
case2	HCV	30	19.8	19.7	79	2	6.6	1	20	1	0	1	0	1	18.7	82	4.6	1.1	1	5	1230.7	96.4	1390.5	1.12984	30	19.8	19.7	222.3	0.357625	79.5	1311	1008.4	0.769184	1.30008			18.9	37.2	19.7	18.9	19.8	22.8
case3	alchol	40	30.4	27.5	63	1	3.8	1	60	0	0	0	0	0	8.3	67	3.4	1.8	2	7	1529.2	410.3	1423.2	0.930683	40	30.4	27.5	441.3	0.742126	327.5	1095.7	1087.9	0.992881	1.00717			18.9	23	29.8	18.9	26.4	22.8
case4	HCV	30	19.8	19.7	60	2	6.6	1	10	0	0	1	0	0	14.7	80.8	3.1	0.9	1	6	829.6	23.1	787.26	0.948963	30	19.8	19.7	132.6	0.484917	64.3	722.96	697	0.964092	1.03725			18.9	19.7	29.8	18.9	26.4	22.8
case5	HCV	40	26.4	29.8	56	1	6.6	1	16	0	1	1	0	0	11.9		4.4	0.8	1	5	1253.7	29.6	1374.7	1.09651	40	26.4	29.8	80.3	0.464508	37.3	1337.4	1173.4	0.877374	1.13976			19.7	27.5	41.6	27.5	33	26.4
case6	HBV	30	22.8	18.9	75	1	3.8	1	66	0	0	1	0	1	10.4	93	3.9	0.8	1	5	1147.8	145.5	1208	1.05245	30	22.8	18.9	450.2	0.420924	189.5	1018.5	697.6	0.684929	1.46001			19.7		27.5	27.5	26.4	26.4
case7	NBNC	40	30.4	27.5	80	2	3.8	1	29	0	0	0	0	1	10.5	105	3.9	0.6	1	5	1100.4	62.6	958.7	0.871229	40	30.4	27.5	179	0.424581	76	882.7	921.4	1.04384	0.957999			19.7		32.2	27.5	33	26.4
case8	HCV	40	26.4	29.8	82	1	6.6	1	38	0	0	1	0	1	20.1	89.7	4.7	1.18	1	5	1095.9	18.2	1122.2	1.024	40	26.4	29.8	252	0.423413	106.7	1015.5	843.9	0.831019	1.20334			19.7		23	27.5	26.4	26.6
case9	HCV	50	33	41.6	75	1	6.6	1	39	0	1	1	0	0	5.9	76	4.5	1.5	1	6	1442.4	122.2	1363.2	0.945092	50	33	41.6	348.2	0.667433	232.4	1130.8	1094.2	0.967634	1.03345			24.5		29.8	27.5	29.7	26.6
case10	HCV	50	38	37.2	60	2	3.8	1	15	0	1	1	0	0	26.4	89	4.4	0.8	1	5	1392.8	108.5	1345.6	0.966111	50	38	37.2	285.8	0.435619	124.5	1221.1	1107	0.90656	1.10307			24.5		27.5	27.5	29.7	30.4
case11	HBV	50	38	37.2	76	1	3.8	1	30	0	0	1	0	0	9.2	52.9	3.5	2.3	2	8	959.8	42.8	1039.5	1.08304	50	38	37.2	116.8	0.58476	68.3	971.2	843	0.867998	1.15208			27.5		41.6	29.8	33	30.4		独立した２群の母平均の差の検定と推定
case12	NBNC	40	30.4	32.2	82	1	3.8	1	33	0	1	0	2	0	19.8	77.1	4	1.3	1	6	1243.1	189.2	1336.9	1.07546	40	30.4	32.2	254.3	0.698388	177.6	1159.3	988.8	0.852928	1.17243			27.5		19.7	29.8	19.8	30.4
case13	NASH	40	26.4	27.5	65	1	6.6	1	30	0	0	0	0	0	14.1	84.6	4.5	0.67	1	5	1370.8	145.8	1238.8	0.903706	40	26.4	27.5	248.8	0.360932	89.8	1149	1122	0.976501	1.02406			27.5		19.7	32.2	19.8	30.4
case14	HCV	50	33	32.2	81	2	6.6	1	25	0	0	1	0	1	10		4.1	0.5	1	5	909.3	85.2	854.5	0.939734	50	33	32.2	142.9	0.494752	70.7	783.8	766.4	0.9778	1.0227			27.5		24.5	32.2	23.1	30.4			データ数	平均値	不偏分散	標準偏差	標準誤差
case15	HCV	35	26.6	29.8	76	2	3.8	1	21	0	0	1	0	0	11	98	3.5	0.7	1	6	1137.64	38.09	1101.19	0.96796	35	26.6	29.8	187.32	0.526425	98.61	1002.58	950.32	0.947874	1.05499			27.5		24.5	35.5	23.1	30.4		CPA	37	29.073	51.0698	7.14631	1.17485
case16	HCV	40	30.4	41.6	66	1	3.8	1	15	0	0	1	0	1	10.6	82	4.1	1.1	1	5	1184.12	59.37	1146.28	0.968044	40	30.4	41.6	119.8	0.731553	87.64	1058.64	1064.32	1.00537	0.994663			27.5		27.5	35.5	26.4	30.4		CPB	5	26.98	43.457	6.59219	2.94812
case17	HCV	40	26.4	23	74	2	6.6	1	14	0	0	1	0	1	10.6	59	3.3	0.8	2	7	696.43	41.93	654.08	0.93919	40	26.4	23	122.32	0.587067	71.81	582.27	574.11	0.985986	1.01421			27.5		27.5	35.5	26.4	34.2
case18	NBNC	40	30.4	27.5	82	2	3.8	1	50	0	0	0	1	0	19.8	95	4.4	1.3	1	5	1014.09	236.63	1008.85	0.994833	40	30.4	27.5	345.51	0.587479	202.98	805.87	668.58	0.829638	1.20535			27.5		27.5	37.2	26.4	34.2
case19	HCV	45	29.7	29.8	69	1	6.6	1	16	0	0	1	0	1	8.8		4.9	0.8	1	5	1197.7	51.07	1179.46	0.984771	45	29.7	29.8	194.8	0.340144	66.26	1113.2	1002.9	0.900916	1.10998			27.5		27.5	37.2	26.4	34.2
case 20	HCV	45	29.7	27.5	73	2	6.6	1	16	0	0	1	0	0	9.5	76.3	3.9	1.1	1	5	811.72	38.64	713.11	0.878517	45	29.7	27.5	112.04	0.469654	52.62	660.49	699.68	1.05933	0.943989			27.5		19.7	41.6	19.8	34.2		検定と推定の結果
case21	alchol	45	34.2	35.5	67	1	3.8	1	26	0	1	0	0	0	6.5	79	3.8	0.8	1	5	1981.35	68.89	1947.41	0.98287	45	34.2	35.5	223.32	0.599588	133.9	1813.51	1758.03	0.969407	1.03156			29.8			41.6		38
case22	HBV	45	34.2	35.5	62	1	3.8	1	48	0	1	1	0	0	15.6		4.1	1.8	1	5	907.2	212.1	890.1	0.981151	45	34.2	35.5	217.4	0.708832	154.1	736	689.8	0.937228	1.06698			29.8			41.6		38
case23	NASH	45	34.2	32.2	90	2	3.8	1	37	0	0	0	1	1	5.8		3.9	0.77	1	5	864.1	222.5	814.7	0.942831	45	34.2	32.2	176.3	0.407828	71.9	742.8	687.8	0.925956	1.07997			29.8							スチューデントのｔ検定(等分散を仮定したとき)
case24	HCV	50	33	41.6	82	1	6.6	1	40	0	0	1	0	1	11.6	110	4.2	1.1	1	5	1333.4	164.3	1188.8	0.891555	50	33	41.6	234.8	0.531516	124.8	1064	1098.6	1.03252	0.968505			29.8
case25	HCV	30	19.8	19.7	75	2	6.6	1	11	0	0	1	0	0	8.1	60.3	3	3.3	2	9	642.7	37	626	0.974016	30	19.8	19.7	111.7	0.64906	72.5	553.5	531	0.95935	1.04237			29.8								平均値の差	自由度	ｔ値	Ｐ値(両側確率)	ｔ(0.975)
case26	HCV	40	30.4	41.6	75	1	3.8	1	28	0	0	1	0	1	5.7	81	3.4	1	1	6	1082.6	72.8	1078.1	0.995843	40	30.4	41.6	170.7	0.537786	91.8	986.3	911.9	0.924567	1.08159			32.2							CPA,CPB	2.09297	40	0.619304	0.539228	2.02108
case27	-	40	26.4	27.5	80	1	6.6	2	22	0	1	0	0	0	26.9	98	4	1	1	5	1236.8	35.7	1100.9	0.89012	40	26.4	27.5	92.3	0.248104	22.9	1078	1144.5	1.06169	0.941896			32.2
case28	HCV	40	26.4	27.5	81	2	6.6	1	17	0	0	1	1	1	9.2	82.5	2.7	0.7	2	7	949	27.8	832.8	0.877555	40	26.4	27.5	151.3	0.544613	82.4	750.4	797.7	1.06303	0.940705			32.2
case29	NASH	30	22.8	18.9	62	2	3.8	1	54	1	0	0	0	0	18.6		4.3	1	1	5	1420.8	239.9	1284.8	0.904279	30	22.8	18.9	469.5	0.346113	162.5	1122.3	951.3	0.847634	1.17975			35.5							母平均の差の区間推定(等分散を仮定したとき)
case30	NBNC	35	26.6	29.8	70	1	3.8	1	50	0	0	0	0	1	20.9	79	3.7	0.3	1	6	1310.1	222.4	1379.6	1.05305	35	26.6	29.8	440.4	0.534287	235.3	1144.3	869.7	0.760028	1.31574			35.5
case31	HBV,alchol	40	26.4	27.5	67	1	6.6	1	33	0	0	1	0	1	3.6	71.1	4.2	1.3	1	5	1422.1	84.5	1616.1	1.13642	40	26.4	27.5	143.6	0.48468	69.6	1546.5	1278.5	0.826705	1.20962			35.5							信頼度		0.95
case32	alchol	30	19.8	19.7	58	1	6.6	1	78	0	1	0	0	0	5.6	73.9	3.5	1.2	1	5	1678.8	358.4	1413.3	0.841851	30	19.8	19.7	616.2	0.523207	322.4	1090.9	1062.6	0.974058	1.02663			37.2							下限値		-4.73736
case33	HCV	30	22.8	18.9	64	1	3.8	1	71	0	0	1	0	0	8.1	94	3.1	1.2	1	5	2099.5	879.7	1360.2	0.647869	30	22.8	18.9	1375.2	0.490329	674.3	685.9	724.3	1.05598	0.946983			41.6							上限値		8.92331
case34	HCV	30	19.8	19.7	83	2	6.6	1	19	0	1	1	0	1	8.9	70	4.1	1.4	1	5	762.6	129.5	691.6	0.906897	30	19.8	19.7	118.7	0.436394	51.8	639.8	643.9	1.00641	0.993633			41.6
case35	HBV	35	23.1	24.5	78	2	6.6	2	32	1	0	1	0	1	7.5	85	3.9	0.9	1	5	855	66.6	762.2	0.891462	35	23.1	24.5	189.2	0.593552	112.3	649.9	665.8	1.02447	0.976119			41.6
case36	HCV	35	23.1	24.5	80	2	6.6	3	20	0	0	1	1	0	8.1		4.3	0.4	1	5	751.7	35.3	712.9	0.948384	35	23.1	24.5	126.5	0.447431	56.6	656.3	625.2	0.952613	1.04974			41.6
case37	HCV	40	26.4	27.5	63	1	6.6	1	42	0	1	1	0	0	8.5	94	3.8	0.9	1	5	1532.9	166.7	1336	0.871551	40	26.4	27.5	382.3	0.538321	205.8	1130.2	1150.6	1.01805	0.98227			41.6							ウェルチのｔ検定(等分散を仮定しないとき)
case38	NBNC	45	34.2	35.5	76	1	3.8	1	105	0	1	0	0	0	11	87	4.2	0.8	1	5	1459.7	708.5	1496.1	1.02494	45	34.2	35.5	857.2	0.867242	743.4	752.7	602.5	0.800452	1.24929
case39	NBNC	40	26.4	27.5	75	1	6.6	2	43	0	1	0	0	1	17.1	90	4.3	0.4	1	5	1573.5	93.2	1428.3	0.907722	40	26.4	27.5	238.5	0.402516	96	1332.3	1335	1.00203	0.997978											平均値の差	自由度	ｔ値	Ｐ値(両側確率)	ｔ(0.975)
case40	HCV	40	26.4	27.5	89	1	6.6	1	35	0	0	1	0	1	10.6	64.6	3.9	0.9	1	6	1507.53	118.91	1283.65	0.851492	40	26.4	27.5	196.37	0.42919	84.28	1199.37	1311.16	1.09321	0.91474										CPA,CPB	2.09297	5.35634	0.659497	0.538736	2.57058
case41	NBNC	40	26.4	27.5	74	2	6.6	1	45	0	0	0	0	1	22	120	3.5	0.4	1	5	1489.18	186.9	1594.72	1.07087	40	26.4	27.5	424.05	0.539653	228.84	1365.88	1065.13	0.779812	1.28236
case42	HCV	40	30.4	41.6	72	1	3.8	1	35	0	0	1	0	0	12.6	81	4.3	0.6	1	5	954.8	116.5	788.7	0.826037	40	30.4	41.6	315.2	0.726015	228.84	559.86	639.6	1.14243	0.875328
																																												母平均の差の区間推定(等分散を仮定しないとき)
						1:male				1:positive	1:positive	1:positive		1:operable					1:CPA
						2:female				0:negative	0:negative	0:negative		0:inope					2:CPB

## Sheet: volume analysis160927
	liver volume at planning	3months after data										6months after data
	liver volume at planning	3Mliver volume	liver volume pre/3mos %	dFLR volume	dFLR/FLR at 3mos.	FLR volume	surround liver at 3mos.	surround liver at planning	ratio of surround liver at pre/3mos.	ratio of surround liver at 3mos/pre	ratio of FLR volume at 6mos./3mos.	FLR volume	liver volume	surround liver at 6mos.	liver volume ratio of 6mos./3mos.%	surround liver ratio at 6mos./3mos.
case1	846.9	966.3	0.876436	203.7	1.04355	195.2	771.1	643.2	0.834133	1.19885	0.833291	163.7	1045.6	881.9	1.08207	1.14555
case2	1230.7	1390.5	0.885077	222.3	2.79623	79.5	1311	1008.4	0.769184	1.30008	0.74655	59.5	1306	1246.5	0.93923	0.950946
case3	1529.2	1423.2	1.07448	441.3	1.34748	327.5	1095.7	1087.9	0.992881	1.00717	0.792945	258.5	1395.6	1137.1	0.980607	1.03637
case4	829.6	787.26	1.05378	132.6	2.06221	64.3	722.96	697	0.964092	1.03725	0.793403	53.4	796.2	742.8	1.01136	1.03173
case5	1253.7	1374.7	0.911981	80.3	2.15282	37.3	1337.4	1173.4	0.877374	1.13976	0.777927	28.9	1397.5	1368.6	1.01659	1.02321
case6	1147.8	1208	0.950166	450.2	2.37573	189.5	1018.5	697.6	0.684929	1.46001	0.424531	80.3	931.7	851.4	0.771275	0.835648
case7	1100.4	958.7	1.1478	179	2.35526	76	882.7	921.4	1.04384	0.957999	0.805832	60.8	1036.8	976	1.08146	1.1057
case8	1095.9	1122.2	0.976564	252	2.36176	106.7	1015.5	843.9	0.831019	1.20334	0.662963	71.6	1055.6	984	0.940652	0.970223
case9	1442.4	1363.2	1.0581	348.2	1.49828	232.4	1130.8	1094.2	0.967634	1.03345	0.839827	194	1301.6	1107.6	0.954812	0.978272
case10	1392.8	1345.6	1.03508	285.8	2.29558	124.5	1221.1	1107	0.90656	1.10307	0.861514	108.12	1313.43	1205.31	0.976092	0.987878
case11	959.8	1039.5	0.923329	116.8	1.7101	68.3	971.2	843	0.867998	1.15208	0.428935	29.5	925.6	896.1	0.890428	0.923124
case12	1243.1	1336.9	0.929838	254.3	1.43187	177.6	1159.3	988.8	0.852928	1.17243	0.832647	148.54	1204.02	1055.48	0.900606	0.911071
case13	1370.8	1238.8	1.10655	248.8	2.7706	89.8	1149	1122	0.976501	1.02406	0.757237	66.97	1350.4	1283.43	1.09009	1.11568
case14	909.3	854.5	1.06413	142.9	2.02122	70.7	783.8	766.4	0.9778	1.0227	0.62548	44.8	863.1	818.3	1.01006	1.04525
case15	1137.64	1101.19	1.0331	187.32	1.8996	98.61	1002.58	950.32	0.947874	1.05499	0.535188	52.32	1131.42	1079.1	1.02745	1.07541
case16	1184.12	1146.28	1.03301	119.8	1.36696	87.64	1058.64	1064.32	1.00537	0.994663	0.664788	57.8	1157.32	1099.52	1.00963	1.03793
case17	696.43	654.08	1.06475	122.32	1.70338	71.81	582.27	574.11	0.985986	1.01421	0.721655	49.87	659.3	609.43	1.00798	1.04181
case18	1014.09	1008.85	1.00519	345.51	1.70219	202.98	805.87	668.58	0.829638	1.20535	0.799585	161.74	984.32	822.58	0.975685	1.01985
case19	1197.7	1179.46	1.01546	194.8	2.93993	66.26	1113.2	1002.9	0.900916	1.10998	0.714275	47.41	1169.71	1122.3	0.991734	1.00828
case 20	811.72	713.11	1.13828	112.04	2.12923	52.62	660.49	699.68	1.05933	0.943989	0.800308	41.64	756.16	714.52	1.06037	1.08084
case21	1981.35	1947.41	1.01743	223.32	1.66781	133.9	1813.51	1758.03	0.969407	1.03156	0.702173	91.3	1715.65	1624.35	0.880991	0.893784
case22	907.2	890.1	1.01921	217.4	1.41077	154.1	736	689.8	0.937228	1.06698	0.693769	100.6	836.3	735.7	0.939557	0.987391
case23	864.1	814.7	1.06064	176.3	2.45202	71.9	742.8	687.8	0.925956	1.07997	0.652633	44.8	749.1	704.3	0.91948	0.944032
case24	1333.4	1188.8	1.12164	234.8	1.9405	121	1064	1098.6	1.03252	0.968505	0.789022	98.47	1163.4	1064.93	0.978634	1.00087
mean	1145.01	1127.22	1.02092	220.492	1.97646	120.838	1006.23	924.514	0.922546	1.0951	0.71902	88.1075	1093.58	1005.47	0.976535	1.00629	mean
SD	284.685	285.899	0.0765631	98.3108	0.50562	69.4757	269.369	257.312	0.090777	0.119316	0.119409	58.0204	255.7	241.97	0.0731744	0.073689	SD

## Sheet: FLR volume change 7 cases
FLR volume at each MRI
	V1	V3	V6	V9	V12
case7	116.07	76	60.8	42.05	38.36
		106.7	71.6
case9	360.8	232.4	194	146.54	123.63
		124.5	108.12
		68.3	29.52
		145.02	100.6
case12	211.1	177.6	148.54
		68.45	44.8
		89.8	66.97
		70.7	44.8
case15	154.72	98.61	52.32	54.35	41.71
		87.64	57.8
case17	115.63	71.81	49.87	34.97	30.76
		202.98	161.74
case19	170.6	66.26	47.41
case 20	121.83	52.62	41.64	33.46	29.46
